# Supplementary material for: Association between Endocrine Therapy and Weight Gain after Breast Cancer Diagnosis among Japanese Patients: A Retrospective Cohort Study
Source: Med Sci (Basel). 2021 Jul 12;9(3):50. doi: 10.3390/medsci9030050 (PMC8293471; doi:10.3390/medsci9030050)
Supplement: Supplementary file 1 [file medsci-09-00050-s001.zip]

Archive with 1 entries (1 files):
- medsci-1256220-supplementary.pdf
